# Supplementary material for: Brain tissue- and cell type-specific eQTL Mendelian randomization reveals efficacy of FADS1 and FADS2 on cognitive function
Source: Transl Psychiatry. 2024 Feb 5;14:77. doi: 10.1038/s41398-024-02784-4 (PMC10844634; doi:10.1038/s41398-024-02784-4)
Supplement: Supplementary file 1 — Supplementary Table 1-11 [file 41398_2024_2784_MOESM1_ESM.xlsx]

## Sheet: Table S1
Supplementary Table 1. Genetic instruments for omega-3 fatty acids and FADS1/FADS2 expression in whole blood.
Phenotype	SNP	ALT	REF	EAF	Beta	SE	P	Chr	Position	F_statistics
Omega-3 fatty acids	rs10184054	G	C	0.224107	-0.0361462	0.00486548	5.60015e-15	2	21203877	55.1917
Omega-3 fatty acids	rs10455872	G	A	0.078988	-0.0629576	0.00753435	2.80027e-17	6	161010118	69.824
Omega-3 fatty acids	rs11242109	T	G	0.479016	0.0240622	0.0040658	2.39999e-09	5	131677047	35.025
Omega-3 fatty acids	rs112875651	A	G	0.392346	-0.0873719	0.00422001	3.50026e-98	8	126506694	428.664
Omega-3 fatty acids	rs1132899	C	T	0.509603	0.0270834	0.00410188	8.60003e-11	19	45448036	43.5954
Omega-3 fatty acids	rs11563251	T	C	0.110601	0.0349727	0.00647476	3.2e-08	2	234679384	29.175
Omega-3 fatty acids	rs1167998	A	C	0.644674	0.0713574	0.00425038	3.59998e-66	1	62931632	281.853
Omega-3 fatty acids	rs117143374	C	T	0.142254	-0.0370966	0.005847	2.19999e-10	21	40555561	40.2533
Omega-3 fatty acids	rs117733303	G	A	0.018513	-0.115945	0.0150731	1.39991e-15	6	160922870	59.1696
Omega-3 fatty acids	rs12226389	C	T	0.18582	-0.050608	0.00524839	1.10002e-22	11	61823630	92.9793
Omega-3 fatty acids	rs1260326	C	T	0.60401	-0.0820592	0.0041534	8.4004e-88	2	27730940	390.344
Omega-3 fatty acids	rs13424225	T	G	0.449809	0.0221268	0.00408591	2.19999e-08	2	241214158	29.3265
Omega-3 fatty acids	rs139974673	C	T	0.025918	0.117987	0.0128075	2.29985e-21	15	44027885	84.8671
Omega-3 fatty acids	rs143355652	T	C	0.010467	-0.154138	0.0204073	9.3994e-14	11	61453822	57.049
Omega-3 fatty acids	rs144018203	C	G	0.010653	0.107134	0.02049	4.20001e-08	11	116916060	27.3383
Omega-3 fatty acids	rs1672811	C	T	0.748488	0.0251849	0.0046967	2.99999e-08	16	15501099	28.7538
Omega-3 fatty acids	rs16940904	T	C	0.226571	-0.0355285	0.0048772	3.90032e-14	17	44186063	53.0655
Omega-3 fatty acids	rs174564	G	A	0.347013	-0.337094	0.00424185	1e-200	11	61588305	6315.26
Omega-3 fatty acids	rs1800978	G	C	0.123991	-0.0373414	0.00619432	5.19996e-09	9	107665978	36.3408
Omega-3 fatty acids	rs182611493	G	A	0.012519	-0.209571	0.0195777	1.10002e-27	19	19458388	114.588
Omega-3 fatty acids	rs2394976	T	G	0.161648	-0.0461429	0.00550837	1.20005e-15	6	31311912	70.172
Omega-3 fatty acids	rs261290	C	T	0.654653	-0.114383	0.00428189	3.89942e-161	15	58678720	713.595
Omega-3 fatty acids	rs3018731	G	A	0.717549	-0.0353357	0.00456603	1.99986e-14	11	61248776	59.8894
Omega-3 fatty acids	rs34663616	A	C	0.137654	0.0356728	0.00602277	4.39997e-10	15	58569330	35.0818
Omega-3 fatty acids	rs35135293	T	C	0.51675	-0.0208868	0.00408348	3.89996e-08	2	20363666	26.1627
Omega-3 fatty acids	rs4000713	A	G	0.295408	-0.0288196	0.00446039	1e-11	7	25990597	41.7475
Omega-3 fatty acids	rs4860987	T	A	0.258609	0.0463493	0.00491057	1.20005e-21	4	69491284	89.0887
Omega-3 fatty acids	rs58542926	T	C	0.074383	-0.171666	0.00775231	1.39959e-113	19	19379549	490.35
Omega-3 fatty acids	rs6129624	A	G	0.335237	-0.0257607	0.00437946	5.1e-10	20	39167592	34.5998
Omega-3 fatty acids	rs62466318	T	C	0.204178	-0.0721329	0.00506371	1.20005e-45	7	73042085	202.922
Omega-3 fatty acids	rs629301	T	G	0.778033	0.0382887	0.00488385	1.29987e-14	1	109818306	61.4634
Omega-3 fatty acids	rs633695	G	A	0.292348	0.0840069	0.00448287	9.09913e-80	15	58725839	351.17
Omega-3 fatty acids	rs6601924	C	T	0.845765	0.0350603	0.00563873	8.50002e-10	10	5247302	38.6606
Omega-3 fatty acids	rs6693447	G	T	0.461686	0.0229488	0.00407772	4.79999e-09	1	2330190	31.6727
Omega-3 fatty acids	rs673335	C	T	0.159762	-0.0669996	0.00554146	1.10002e-34	11	75450576	146.183
Omega-3 fatty acids	rs6882345	A	G	0.632863	0.0288844	0.00421159	1.9002e-13	5	156397673	47.0364
Omega-3 fatty acids	rs72789541	A	T	0.29597	-0.0810999	0.00446068	5.60015e-75	16	15127534	330.551
Omega-3 fatty acids	rs737338	T	C	0.035186	-0.0726631	0.0110354	3.50026e-11	19	11347657	43.3562
Omega-3 fatty acids	rs77960347	G	A	0.013239	0.161749	0.0177574	7.19946e-22	18	47109955	82.9706
Omega-3 fatty acids	rs7819706	G	A	0.118291	-0.0396447	0.00628878	1.79999e-10	8	19844415	39.7409
Omega-3 fatty acids	rs7924036	T	G	0.504205	0.0233527	0.00406452	5.49997e-10	10	65191645	33.0108
Omega-3 fatty acids	rs7970695	A	G	0.620549	-0.0253039	0.00419603	1.2e-10	12	121423376	36.3662
Omega-3 fatty acids	rs9304381	T	C	0.818434	0.0528854	0.00527814	5.19996e-24	18	47158234	100.394
Omega-3 fatty acids	rs964184	C	G	0.867229	-0.116637	0.00596503	8.9002e-87	11	116648917	382.338
Omega-3 fatty acids	rs9987289	G	A	0.909151	0.0566995	0.00707191	3.19963e-16	8	9183358	64.2814
FADS1 expression in whole blood	rs2071213	T	C	0.350177	-0.10122	0.0124477	4.22961e-16	11	61816219	66.1233
FADS1 expression in whole blood	rs150487002	T	C	0.0147912	0.297901	0.0492399	1.45031e-09	11	61543499	36.6024
FADS1 expression in whole blood	rs174528	C	T	0.325844	0.459613	0.0120951	1e-200	11	61534010	1443.99
FADS2 expression in whole blood	rs10792318	G	A	0.219622	0.517269	0.0137014	1e-200	11	61531443	1425.29
FADS2 expression in whole blood	rs2521572	G	T	0.951941	-0.412208	0.0276088	2.1e-50	11	61711475	222.914
FADS2 expression in whole blood	rs34790965	G	T	0.0321109	-0.227582	0.0337059	1.46e-11	11	61767560	45.5894
FADS2 expression in whole blood	rs76376981	C	G	0.047191	0.561297	0.0276676	1.67e-91	11	61418816	411.569
FADS2 expression in whole blood	rs7942717	A	G	0.922066	-0.191103	0.0221441	6.13e-18	11	61647288	74.4764
SNP = single nucleotide polymorphism; ALT = effect allele; REF = other allele; EAF = effect allele frequency; SE = standard error; Chr = chromosome.

## Sheet: Table S2
Supplementary Table 2A. Genetic instruments for FADS1/FADS2 expression in brain tissues.
Source	Phenotype	Gene	SNP	ALT	REF	EAF	Beta	SE	FDR	F_statistics
GTEx	Brain_Anterior_cingulate_cortex_BA24	FADS1	rs174559	A	G	0.268707	-0.292166	0.0574816	0.00439517	25.8
GTEx	Brain_Caudate_basal_ganglia	FADS1	rs174544	A	C	0.275773	-0.289581	0.051817	0.000674975	31.2
GTEx	Brain_Cerebellar_Hemisphere	FADS1	rs174545	G	C	0.337143	-0.737664	0.062523	1.54027e-17	139.2
GTEx	Brain_Cerebellum	FADS1	rs174544	A	C	0.284689	-0.879974	0.0587182	3.27768e-26	224.6
GTEx	Brain_Cortex	FADS1	rs174560	C	T	0.32439	-0.33797	0.0420006	4.28581e-09	64.8
GTEx	Brain_Frontal_Cortex_BA9	FADS1	rs174544	A	C	0.277143	-0.287316	0.0462586	4.99056e-05	38.6
GTEx	Brain_Hippocampus	FADS1	rs174544	A	C	0.278788	-0.367322	0.0527679	2.20095e-06	48.5
GTEx	Brain_Hypothalamus	FADS1	rs99780	T	C	0.376471	-0.38384	0.061841	4.93479e-05	38.5
GTEx	Brain_Putamen_basal_ganglia	FADS1	rs174544	A	C	0.282353	-0.33665	0.0587625	0.000388689	32.8
GTEx	Brain_Spinal_cord_cervical_c-1	FADS1	rs174541	C	T	0.373016	-0.426045	0.0881195	0.0121626	23.4
GTEx	Brain_Amygdala	FADS2	rs12271414	C	G	0.197674	-0.383842	0.0949474	0.000150791	16.3
GTEx	Brain_Anterior_cingulate_cortex_BA24	FADS2	rs118123248	G	A	0.0136054	-0.822945	0.234631	0.000706244	12.3
GTEx	Brain_Cortex	FADS2	rs754382	G	A	0.658537	0.183185	0.0504964	0.000455243	13.2
GTEx	Brain_Frontal_Cortex_BA9	FADS2	rs116973573	T	C	0.0542857	0.38086	0.110118	0.000791351	12
GTEx	Brain_Hippocampus	FADS2	rs2509984	A	G	0.142424	-0.285435	0.0924959	0.00255123	9.5
GTEx	Brain_Hypothalamus	FADS2	rs139143428	G	A	0.0617647	-0.371061	0.0994074	0.00036377	13.9
GTEx	Brain_Nucleus_accumbens_basal_ganglia	FADS2	rs108499	T	C	0.314356	0.199859	0.0513322	0.000196257	15.2
GTEx	Brain_Putamen_basal_ganglia	FADS2	rs61748285	T	C	0.0205882	0.436262	0.115993	0.000337389	14.1
GTEx	Brain_Substantia_nigra	FADS2	rs195158	T	G	0.868421	0.35155	0.120668	0.00452059	8.5
MetaBrain	Cerebellum-EUR	FADS1	rs174537	T	G	NA	-0.799273	0.057664	2.11231e-36	192.124
MetaBrain	Cortex-EUR	FADS1	rs174555	C	T	NA	-0.652292	0.027049	3.01738e-123	581.543
MetaBrain	Hippocampus-EUR	FADS1	rs4246215	G	T	NA	0.540675	0.106168	0.000324148	25.9349
SNP = single nucleotide polymorphism; ALT = effect allele; REF = other allele; EAF = effect allele frequency; SE = standard error; FDR = false discovery rate.
Supplementary Table 2B. Genetic instruments for FADS1/FADS2 expression in brain single cells.
Phenotype	Gene	SNP	ALT	REF	Beta	SE	FDR	F_statistics
Brain_Inhibitory neurons	FADS1	rs2905687	T	C	-0.421081	0.148144	0.046971	8.07907
Brain_Oligodendrocytes	FADS1	rs174544	A	C	-0.37549	0.0878179	0.00014393	18.2823
Brain_Oligodendrocytes	FADS2	rs174544	A	C	-0.412761	0.106404	0.000674246	15.048
SNP = single nucleotide polymorphism; ALT = effect allele; REF = other allele; SE = standard error; FDR = false discovery rate.

## Sheet: Table S3
Supplementary Table 3. Summary statistics information about the exposure and outcome utilized in the Mendelian Randomization analysis.
Classification	Description	Study/consortium	IEU_OpenGWAS_ID	N_total	Data access
Exposure	Omega-3 fatty acids	UK Biobank	\	114999	https://www.ukbiobank.ac.uk
	FADS1/FADS2 expression in brain tissues	GTEx	\	≤209	https://gtexportal.org/home
	FADS1 expression in brain tissues	MetaBrain	\	≤2,759	https://www.metabrain.nl
	FADS1/FADS2 expression in brain cells	Bryois et al	\	373	https://www.nature.com/articles/s41593-022-01128-z
	FADS1 expression in whole blood	eQTLGen Consortium	eqtl-a-ENSG00000149485	31684	https://eqtlgen.org
	FADS2 expression in whole blood	eQTLGen Consortium	eqtl-a-ENSG00000134824	31470	https://eqtlgen.org
Outcomes	Cognitive function	Davies et al	\	300486	https://www.nature.com/articles/s41467-018-04362-x

## Sheet: Table S4
Supplementary Table 4. Estimates for Cochrane's Q statistics and the MR-Egger intercept test.
Exposure	Outcome	Q	Q_df	Q_pval	Intercept	Intercept_SE	Intercept_pval
Omega-3 fatty acids	Cognitive function	171.687	44	5.47e-17	0.000805169	0.000739252	0.282147
FADS1 expression in whole blood	Cognitive function	0.794226	3	0.850848	-0.000422201	0.00153243	0.80878
FADS2 expression in whole blood	Cognitive function	2.576	4	0.631	-0.00108194	0.00344761	0.774211

## Sheet: Table S5
Supplementary Table 5. LD Score regression analysis of omega-3 fatty acids on cognitive function
	Heritability of phenotype				Genetic Correlation			Genetic Covariance
Phenotype	H2_ob (SE)	Mean χ2	λGC	Intercept (SE)	Rg (SE)	Z-score	P	Intercept (SE)
Omega-3 fatty acids	0.1193 (0.019)	1.3446	1.2005	1.0734 (0.0508)	-0.0269	-0.9232	0.3559	-0.0131 (0.0066)
Cognitive function	0.1388 (0.0053)	1.856	1.6221	1.0294 (0.0123)
SE = standard error

## Sheet: Table S6
Supplementary Table 6. Mendelian randomization and colocalization analyses of FADS1/FADS2 expression in brain tissues on cognitive function.
Source	Phenotype	Gene	SNP	Method	Nsnp	Beta	SE	FDR	LD_snp	LD_r2	LD_check
GTEx	Brain_Anterior_cingulate_cortex_BA24	FADS1	rs174559	Wald ratio	1	-0.0163397	0.00534851	0.00534519	rs174554_G_A	0.717065	TRUE
GTEx	Brain_Caudate_basal_ganglia	FADS1	rs174544	Wald ratio	1	-0.0168483	0.00525195	0.00362795	rs174568_T_C	0.823057	TRUE
GTEx	Brain_Cerebellar_Hemisphere	FADS1	rs174545	Wald ratio	1	0.00651982	0.00200363	0.00362795	rs174568_T_C	0.995822	TRUE
GTEx	Brain_Cerebellum	FADS1	rs174544	Wald ratio	1	-0.00554441	0.00172831	0.00362795	rs174568_T_C	0.823057	TRUE
GTEx	Brain_Cortex	FADS1	rs174560	Wald ratio	1	-0.0124904	0.00447843	0.00913227	rs174568_T_C	0.782668	TRUE
GTEx	Brain_Frontal_Cortex_BA9	FADS1	rs174544	Wald ratio	1	-0.0169811	0.00529336	0.00362795	rs174568_T_C	0.823057	TRUE
GTEx	Brain_Hippocampus	FADS1	rs174544	Wald ratio	1	-0.0132825	0.00414042	0.00362795	rs174568_T_C	0.823057	TRUE
GTEx	Brain_Hypothalamus	FADS1	rs99780	Wald ratio	1	-0.0115463	0.00383599	0.00551523	rs174568_T_C	0.951589	TRUE
GTEx	Brain_Putamen_basal_ganglia	FADS1	rs174544	Wald ratio	1	-0.0144926	0.00451765	0.00362795	rs174568_T_C	0.823057	TRUE
GTEx	Brain_Spinal_cord_cervical_c-1	FADS1	rs174541	Wald ratio	1	-0.0114831	0.00343496	0.00362795	rs174541_C_T	1	TRUE
GTEx	Brain_Amygdala	FADS2	rs12271414	Wald ratio	1	-0.0068659	0.00458951	0.196801	rs4246215_T_G	0.0118179	FALSE
GTEx	Brain_Anterior_cingulate_cortex_BA24	FADS2	rs118123248	Wald ratio	1	-0.0126041	0.00921352	0.229135	NA	NA	FALSE
GTEx	Brain_Cortex	FADS2	rs754382	Wald ratio	1	0.0209982	0.00802069	0.0140041	rs751985_T_C	0.00374819	FALSE
GTEx	Brain_Frontal_Cortex_BA9	FADS2	rs116973573	Wald ratio	1	0.0116268	0.0086897	0.229135	rs11607498_T_C	0.00882504	FALSE
GTEx	Brain_Hippocampus	FADS2	rs2509984	Wald ratio	1	0.00202274	0.00846333	0.811106	rs11607498_T_C	0.00468468	FALSE
GTEx	Brain_Hypothalamus	FADS2	rs139143428	Wald ratio	1	-0.00539256	0.00784944	0.549975	rs10897163_C_T	0.00282099	FALSE
GTEx	Brain_Nucleus_accumbens_basal_ganglia	FADS2	rs108499	Wald ratio	1	0.0215026	0.00742235	0.00715825	rs174554_G_A	0.763703	TRUE
GTEx	Brain_Putamen_basal_ganglia	FADS2	rs61748285	Wald ratio	1	0.011825	0.00955166	0.256163	rs174579_T_C	0.0320027	FALSE
GTEx	Brain_Substantia_nigra	FADS2	rs195158	Wald ratio	1	-0.00358592	0.00683032	0.632893	rs174554_G_A	0.0181907	FALSE
MetaBrain	Cortex-EUR	FADS1	rs174555	Wald ratio	1	-0.00724343	0.00232983	0.00187722	rs174568_T_C	0.987579	TRUE
MetaBrain	Hippocampus-EUR	FADS1	rs4246215	Wald ratio	1	-0.00898571	0.00270736	0.00271021	rs174568_T_C	0.827432	TRUE
MetaBrain	Cerebellum-EUR	FADS1	rs174537	Wald ratio	1	-0.00586907	0.00184852	0.00224755	rs174541_C_T	1	TRUE
SNP = single nucleotide polymorphism; SE = standard error; FDR = false discovery rate; LD = linkage disequilibrium.
Note: results with LD_check flag as TRUE (r2 > 0.7) were considered as approximate colocalization.

## Sheet: Table S7
Supplementary Table 7. Mendelian randomization and colocalization analyses of FADS1/FADS2 expression in brain single cell on cognitive function.
Phenotype	Gene	SNP	Method	Nsnp	Beta	SE	FDR	LD_snp	LD_r2	LD_check
Inhibitory neurons	FADS1	rs2905687	Wald ratio	1	-0.00239275	0.00467334	0.608651	rs4939474_G_A	0.0283104	FALSE
Oligodendrocytes	FADS1	rs174544	Wald ratio	1	-0.0129935	0.00405035	0.00200492	rs174568_T_C	0.823057	TRUE
Oligodendrocytes	FADS2	rs174544	Wald ratio	1	-0.0118202	0.00368462	0.00200492	rs174568_T_C	0.823057	TRUE
SNP = single nucleotide polymorphism; SE = standard error; FDR = false discovery rate; LD = linkage disequilibrium.
Note: results with LD_check flag as TRUE (r2 > 0.7) were considered as approximate colocalization.

## Sheet: Table S8
Supplementary Table 8. Mendelian randomization analysis of FADS1/FADS2 expression in whole blood on cognitive function by using the MRAID method.
Exposure	Causal_effect	Causal_pvalue	Correlated_pleiotropy_effect	Sigmabeta	Sigmaeta	Sigma_error_1	Sigma_error_2
FADS1	0.308	0.023	-0.278	0.011	0.005	0.711	0.947
FADS2	0.066	0.292	0.532	0.01	0.005	0.62	0.945

## Sheet: Table S9
Supplementary Table 9. Colocalization analysis of FADS1/FADS2 expression in whole blood on cognitive function.
Exposure	Outcome	Nsnps	PP.H0	PP.H1	PP.H2	PP.H3	PP.H4	Coloc
FADS1 expression in whole blood	Cognitive function	189	0	0.0415	0	0.0923	0.866	Colocalised
FADS2 expression in whole blood	Cognitive function	196	0	0.0423	0	0.0739	0.884	Colocalised
Note: colocalization probability (PP.H4) > 70% were considered as colocalised.

## Sheet: Table S10
Supplementary Table 10. Pairwise LD r2 values of eQTLs of FADS1/FADS2 genes and rs174564.
Analysis	Gene	Tissue/Cell	SNP	LD r2
eQTLs of FADS1/FADS2 in brain tissues	FADS1	Brain_Anterior_cingulate_cortex_BA24	rs174559	0.669
		Brain_Caudate_basal_ganglia	rs174544	0.794
		Brain_Cerebellar_hemisphere	rs174545	0.966
		Brain_Cerebellum	rs174544	0.794
		Brain_Cortex	rs174560	0.812
		Brain_Frontal_cortex_BA9	rs174544	0.794
		Brain_Hippocampus	rs174544	0.794
		Brain_Hypothalamus	rs99780	0.979
		Brain_Putamen_basal_ganglia	rs174544	0.794
		Brain_Spinal_cord_cervical_c-1	rs174541	0.872
	FADS2	Brain_Amygdala	rs12271414	0.001
		Brain_Anterior_cingulate_cortex_BA24	rs118123248	0
		Brain_Cortex	rs754382	0.001
		Brain_Frontal_cortex_BA9	rs116973573	0
		Brain_Hippocampus	rs2509984	0.002
		Brain_Hypothalamus	rs139143428	0
		Brain_Nucleus_accumbens_basal_ganglia	rs108499	0.717
		Brain_Putamen_basal_ganglia	rs61748285	0.012
		Brain_Substantia_nigra	rs195158	0.021
eQTLs of FADS1/FADS2 in brain cells	FADS1	Inhibitory neurons	rs2905687	0.001
		Oligodendrocytes	rs174544	0.794
	FADS2	Oligodendrocytes	rs174544	0.794
eQTLs of FADS1/FADS2 in whole blood	FADS1	Whold blood	rs150487002	0
		Whold blood	rs174528	0.861
		Whold blood	rs2071213	0.006
	FADS2	Whold blood	rs10792318	0.181
		Whold blood	rs2521572	0.036
		Whold blood	rs34790965	0
		Whold blood	rs76376981	0.027
		Whold blood	rs7942717	0.05
LD = linkage disequilibrium; eQTL = expression quantitative trait loci; SNP = single nucleotide polymorphism.

[truncated: 1 more sheets: Table S11]
